# Supplementary material for: Failure of early lymphocyte recovery identifies sepsis patients with initial lymphopenia at highest risk for late mortality
Source: PLoS One. 2026 Jul 17;21(7):e0353698. doi: 10.1371/journal.pone.0353698 (PMC13378993; doi:10.1371/journal.pone.0353698)
Supplement: S3 Table — (XLSX) [file pone.0353698.s006.xlsx]

## Sheet: Sheet
Variable Names	level	Overall	Missing	1	2	3	4	p	SMD
n		1640		544	425	208	463
los_hospital		9.946 (0.234-100.488)	0.0	10.123 (0.234-100.488)	9.247 (0.639-71.615)	11.091 (1.647-56.768)	9.675 (0.269-77.475)	0.844	0.040
admission_age		67.075 (18.513-102.18)	0.0	70.448 (19.225-95.777)	69.549 (22.334-102.18)	60.512 (18.513-92.374)	64.383 (19.092-94.608)	<0.001	0.352
hospstay_seq		1 (1-36)	0.0	1 (1-33)	1 (1-20)	1 (1-32)	1 (1-36)	0.677	0.049
los_icu		4.375 (1-57.62)	0.0	4.605 (1.01-48.02)	4.3 (1-55.04)	4.695 (1.05-35.84)	4.05 (1-57.62)	0.287	0.082
sofa_score		3 (2-14)	0.0	3 (2-14)	3 (2-11)	4 (2-14)	3 (2-14)	0.001	0.169
hematocrit_mean		34.15 (12.575-60.533)	0.0	33.971 (20.075-51.25)	33.827 (16.84-60.533)	34.413 (12.575-56)	34.533 (21.275-53.88)	0.359	0.065
hemoglobin_mean		11.2 (4.225-19.333)	0.0	11.125 (6.375-17.2)	11.033 (5.375-19.333)	11.483 (4.225-18)	11.3 (7.04-17.76)	0.155	0.086
platelets_mean		187.5 (7.5-1285.5)	0.1	166.5 (7.5-962.333)	196.333 (25.4-843.5)	201.25 (16.75-1004.5)	197.75 (15.5-1285.5)	<0.001	0.150
wbc_mean		11.95 (0.5-55.9)	0.0	10.583 (0.5-47.3)	12.2 (2.6-55.9)	13.825 (1.6-51.3)	12.433 (1.567-49.433)	<0.001	0.289
bun_mean		26 (2.5-200.75)	0.0	28 (3-174.333)	27.333 (3.333-166.6)	27 (3-200.75)	23 (2.5-137.6)	<0.001	0.150
calcium_mean		8.125 (5.733-13.3)	0.4	8.05 (6.1-12.375)	8.2 (6-12.233)	7.945 (5.85-11.85)	8.233 (5.733-13.3)	<0.001	0.183
creatinine_mean		1.2 (0.175-24.46)	0.0	1.3 (0.267-11.25)	1.2 (0.175-12.667)	1.302 (0.35-7.525)	1.1 (0.35-24.46)	0.239	0.073
glucose_mean		139 (56.333-713.143)	0.1	138.1 (56.333-713.143)	138.75 (61.667-609.5)	138.792 (70.25-520)	140.833 (58.5-413.2)	0.052	0.109
sodium_mean		138.5 (103.4-173.5)	0.0	138.667 (104.5-166.25)	138.667 (116.875-166.8)	138 (103.4-173.5)	138.25 (114-157)	0.731	0.041
potassium_mean		4.133 (2.725-7)	0.0	4.15 (2.95-6.233)	4.167 (2.967-6.85)	4.05 (2.725-7)	4.133 (2.8-6.825)	0.574	0.060
abs_monocytes_mean		0.482 (0-7.58)	0.1	0.438 (0-7.58)	0.525 (0-2.715)	0.48 (0-5.09)	0.507 (0-3.53)	0.031	0.108
abs_neutrophils_mean		10.147 (0.02-48.723)	0.1	8.802 (0.04-48.723)	10.584 (1.15-43.71)	11.313 (0.826-44.883)	10.549 (0.02-42.595)	<0.001	0.218
inr_mean		1.3 (0.9-12.95)	3.0	1.35 (0.9-12.95)	1.3 (0.9-10.533)	1.333 (0.9-6.95)	1.3 (0.9-6.967)	0.007	0.126
pt_mean		14.7 (9.55-120.333)	3.0	15 (10-120.333)	14.575 (9.55-109.567)	14.817 (10.067-73.1)	14.2 (9.75-73.233)	0.005	0.130
alt_mean		32 (3-12493)	15.4	33 (6-8063.5)	29.75 (7-12493)	31 (4-7417.5)	36.5 (3-8309.5)	0.857	0.036
alp_mean		87.5 (18-2680)	15.7	88 (18-904)	88 (19-1404)	86 (27.5-804.5)	87.7 (25-2680)	0.268	0.089
ast_mean		48 (2-20666.25)	15.0	51 (7.5-19032.5)	45.5 (2-20666.25)	49.75 (9-9359.75)	48 (7.5-16940)	0.788	0.039
lymphocyte_1d_min		0.59 (0-0.998)	0.0	0.409 (0-0.996)	0.718 (0.37-0.998)	0.579 (0-0.996)	0.64 (0-0.998)	<0.001	0.712
lactate_mean		1.933 (0.333-17.35)	24.5	2 (0.5-17.35)	1.75 (0.333-12.2)	2.1 (0.8-10.567)	1.9 (0.6-11.075)	0.004	0.158
ph_mean		7.35 (7.023-7.545)	16.6	7.343 (7.033-7.545)	7.36 (7.04-7.542)	7.333 (7.077-7.527)	7.364 (7.023-7.54)	<0.001	0.220
heart_rate_mean		88.105 (45.2-147.827)	0.0	87.672 (45.2-139.72)	85.774 (48-140.103)	94.006 (49.652-147.827)	88.304 (47.862-138.315)	<0.001	0.182
sbp_mean		111.07 (69.611-182.96)	0.0	110.784 (69.611-182.96)	110.739 (72.636-177.333)	108.884 (80.468-161.4)	112.238 (79.245-175.52)	0.003	0.153
dbp_mean		61.058 (34.125-110.375)	0.0	60.069 (34.125-109.257)	61.419 (37-98.48)	60.527 (38.404-110.375)	62.375 (37.32-100.586)	0.015	0.111
mbp_mean		74.614 (42.514-124.769)	0.0	74.12 (42.514-124.769)	74.732 (51.818-118.68)	73.879 (54.958-123)	75.905 (53.44-114.833)	0.009	0.119
resp_rate_mean		20.712 (9.929-40.5)	0.0	20.694 (10.64-37.115)	20.439 (10.815-34.738)	21.157 (11.212-40.5)	20.833 (9.929-36.614)	0.007	0.147
temperature_mean		36.89 (32.178-39.6)	2.0	36.855 (32.178-39.074)	36.876 (32.915-39.6)	36.985 (32.573-39.087)	36.944 (33.48-38.955)	0.001	0.159
weight		79.9 (26.5-244.333)	1.2	78.2 (30.65-220)	79 (37-244.333)	85.05 (26.5-186.833)	81.2 (32.7-168.7)	0.069	0.107
urineoutput		1437.5 (-2125-8275)	2.0	1327.5 (-2125-8275)	1405 (0-7390)	1487.5 (0-6995)	1655 (0-7880)	<0.001	0.177
apsiii		53 (14-184)	0.0	55 (16-146)	53 (16-166)	57 (17-184)	49 (14-124)	<0.001	0.227
lods		6 (0-18)	0.0	6 (0-18)	6 (0-18)	6 (1-18)	5 (0-15)	<0.001	0.175
oasis		36 (11-68)	0.0	37 (19-68)	36 (12-65)	36.5 (11-61)	35 (14-60)	0.003	0.126
sapsii		40 (9-105)	0.0	42 (11-96)	40 (11-90)	40 (13-105)	37 (9-85)	<0.001	0.164
charlson_comorbidity_index		5 (0-13)	0.0	5 (0-13)	5 (0-12)	3 (0-10)	4 (0-11)	<0.001	0.286
scr_baseline		0.7 (0.1-7)	0.0	0.7 (0.1-6.7)	0.7 (0.1-7)	0.6 (0.141-3.5)	0.7 (0.1-5.2)	0.033	0.133
meld		17 (6-40)	0.0	18 (6-40)	16.62 (6-40)	18.338 (6-40)	15.716 (6-39.33)	0.001	0.142
aado2_calc_mean		233.302 (-212.3-640)	38.0	222.143 (-212.3-640)	229.5 (-45.52-638)	268.612 (-13.85-587.406)	238.15 (25.175-625.625)	0.213	0.105
pao2fio2ratio_mean		188.473 (28-1110)	38.0	187.778 (28-1110)	189.75 (30-542.857)	176.014 (46-654)	192.5 (36-595.667)	0.560	0.069
height		170 (122-201)	38.0	170 (135-198)	170 (122-201)	170 (140-196)	170 (137-198)	0.569	0.063
gender (%)	0	677 (41.28)	0.0	211 (38.79)	149 (35.06)	101 (48.56)	216 (46.65)	<0.001	0.164
gender (%)	1	963 (58.72)		333 (61.21)	276 (64.94)	107 (51.44)	247 (53.35)
hospital_expire_flag (%)	0	1313 (80.06)	0.0	393 (72.24)	344 (80.94)	174 (83.65)	402 (86.83)	<0.001	0.196
hospital_expire_flag (%)	1	327 (19.94)		151 (27.76)	81 (19.06)	34 (16.35)	61 (13.17)
myocardial_infarct (%)	0	1342 (81.83)	0.0	437 (80.33)	339 (79.76)	181 (87.02)	385 (83.15)	0.096	0.110
myocardial_infarct (%)	1	298 (18.17)		107 (19.67)	86 (20.24)	27 (12.98)	78 (16.85)
congestive_heart_failure (%)	0	1026 (62.56)	0.0	326 (59.93)	246 (57.88)	142 (68.27)	312 (67.39)	0.004	0.134
congestive_heart_failure (%)	1	614 (37.44)		218 (40.07)	179 (42.12)	66 (31.73)	151 (32.61)
peripheral_vascular_disease (%)	0	1466 (89.39)	0.0	492 (90.44)	366 (86.12)	192 (92.31)	416 (89.85)	0.060	0.104
peripheral_vascular_disease (%)	1	174 (10.61)		52 (9.56)	59 (13.88)	16 (7.69)	47 (10.15)
cerebrovascular_disease (%)	0	1410 (85.98)	0.0	470 (86.40)	356 (83.76)	182 (87.50)	402 (86.83)	0.479	0.055
cerebrovascular_disease (%)	1	230 (14.02)		74 (13.60)	69 (16.24)	26 (12.50)	61 (13.17)
dementia (%)	0	1533 (93.48)	0.0	513 (94.30)	391 (92.00)	202 (97.12)	427 (92.22)	0.050	0.128
dementia (%)	1	107 (6.52)		31 (5.70)	34 (8.00)	6 (2.88)	36 (7.78)
chronic_pulmonary_disease (%)	0	1105 (67.38)	0.0	364 (66.91)	288 (67.76)	149 (71.63)	304 (65.66)	0.490	0.068
chronic_pulmonary_disease (%)	1	535 (32.62)		180 (33.09)	137 (32.24)	59 (28.37)	159 (34.34)
peptic_ulcer_disease (%)	0	1611 (98.23)	0.0	530 (97.43)	420 (98.82)	206 (99.04)	455 (98.27)	0.299	0.070
peptic_ulcer_disease (%)	1	29 (1.77)		14 (2.57)	5 (1.18)	2 (0.96)	8 (1.73)
mild_liver_disease (%)	0	1341 (81.77)	0.0	436 (80.15)	365 (85.88)	155 (74.52)	385 (83.15)	0.003	0.157
mild_liver_disease (%)	1	299 (18.23)		108 (19.85)	60 (14.12)	53 (25.48)	78 (16.85)
diabetes_without_cc (%)	0	1219 (74.33)	0.0	405 (74.45)	305 (71.76)	162 (77.88)	347 (74.95)	0.401	0.073
diabetes_without_cc (%)	1	421 (25.67)		139 (25.55)	120 (28.24)	46 (22.12)	116 (25.05)
diabetes_with_cc (%)	0	1488 (90.73)	0.0	495 (90.99)	379 (89.18)	191 (91.83)	423 (91.36)	0.619	0.047
diabetes_with_cc (%)	1	152 (9.27)		49 (9.01)	46 (10.82)	17 (8.17)	40 (8.64)
paraplegia (%)	0	1572 (95.85)	0.0	525 (96.51)	404 (95.06)	201 (96.63)	442 (95.46)	0.625	0.048
paraplegia (%)	1	68 (4.15)		19 (3.49)	21 (4.94)	7 (3.37)	21 (4.54)
renal_disease (%)	0	1278 (77.93)	0.0	415 (76.29)	319 (75.06)	170 (81.73)	374 (80.78)	0.078	0.100
renal_disease (%)	1	362 (22.07)		129 (23.71)	106 (24.94)	38 (18.27)	89 (19.22)
severe_liver_disease (%)	0	1531 (93.35)	0.0	498 (91.54)	398 (93.65)	192 (92.31)	443 (95.68)	0.062	0.094
severe_liver_disease (%)	1	109 (6.65)		46 (8.46)	27 (6.35)	16 (7.69)	20 (4.32)
invasive_line (%)	0	567 (34.57)	0.0	189 (34.74)	160 (37.65)	48 (23.08)	170 (36.72)	0.002	0.167
invasive_line (%)	1	1073 (65.43)		355 (65.26)	265 (62.35)	160 (76.92)	293 (63.28)
ventilation (%)	0	152 (9.27)	0.0	35 (6.43)	41 (9.65)	24 (11.54)	52 (11.23)	0.034	0.098
ventilation (%)	1	1488 (90.73)		509 (93.57)	384 (90.35)	184 (88.46)	411 (88.77)
arrhythmia (%)	0	313 (19.09)	0.0	101 (18.57)	87 (20.47)	39 (18.75)	86 (18.57)	0.869	0.025
arrhythmia (%)	1	1327 (80.91)		443 (81.43)	338 (79.53)	169 (81.25)	377 (81.43)
aki_stage (%)	0	461 (28.11)	0.0	132 (24.26)	107 (25.18)	61 (29.33)	161 (34.77)	0.002	0.194
aki_stage (%)	1	313 (19.09)		98 (18.01)	86 (20.24)	39 (18.75)	90 (19.44)
aki_stage (%)	2	709 (43.23)		260 (47.79)	188 (44.24)	80 (38.46)	181 (39.09)
aki_stage (%)	3	157 (9.57)		54 (9.93)	44 (10.35)	28 (13.46)	31 (6.70)
glucocorticoids_7d (%)	0	1029 (62.74)	0.0	319 (58.64)	298 (70.12)	128 (61.54)	284 (61.34)	0.002	0.121
glucocorticoids_7d (%)	1	611 (37.26)		225 (41.36)	127 (29.88)	80 (38.46)	179 (38.66)
glucocorticoids_3d (%)	0	1093 (66.65)	0.0	336 (61.76)	312 (73.41)	142 (68.27)	303 (65.44)	0.002	0.135
glucocorticoids_3d (%)	1	547 (33.35)		208 (38.24)	113 (26.59)	66 (31.73)	160 (34.56)
