# Supplementary material for: Failure of early lymphocyte recovery identifies sepsis patients with initial lymphopenia at highest risk for late mortality
Source: PLoS One. 2026 Jul 17;21(7):e0353698. doi: 10.1371/journal.pone.0353698 (PMC13378993; doi:10.1371/journal.pone.0353698)
Supplement: S4 Table — (XLSX) [file pone.0353698.s007.xlsx]

## Sheet: Sheet1
7day_Mortality_COX_VIF					28day_Mortality_COX_VIF						ICU_Mortality_VIF					Inhospital_Mortality_VIF
Variable Name	GVIF	Df	GVIF^(1/(2*Df))		Variable Name	GVIF	Df	GVIF^(1/(2*Df))			Variable Name	GVIF	Df	GVIF^(1/(2*Df))		Variable Name	GVIF	Df	GVIF^(1/(2*Df))
group	1.89	3	1.11		group	1.81	3	1.1			group	1.58	3	1.08		group	1.56	3	1.08
gender	1.2	1	1.1		gender	1.19	1	1.09			gender	1.18	1	1.09		gender	1.18	1	1.08
age	3.11	1	1.76		age	2.74	1	1.66			age	3.05	1	1.75		age	2.9	1	1.7
weight	1.34	1	1.16		weight	1.35	1	1.16			weight	1.34	1	1.16		weight	1.34	1	1.16
mbp_mean	1.25	1	1.12		mbp_mean	1.23	1	1.11			mbp_mean	1.24	1	1.11		mbp_mean	1.24	1	1.11
wbc_mean	9.8	1	3.13		wbc_mean	9.73	1	3.12			wbc_mean	8.73	1	2.95		wbc_mean	9.21	1	3.03
abs_neutrophils_mean	9.79	1	3.13		abs_neutrophils_mean	9.54	1	3.09			abs_neutrophils_mean	8.41	1	2.9		abs_neutrophils_mean	8.82	1	2.97
platelets_mean	1.33	1	1.15		platelets_mean	1.34	1	1.16			platelets_mean	1.29	1	1.14		platelets_mean	1.28	1	1.13
hemoglobin_mean	1.39	1	1.18		hemoglobin_mean	1.33	1	1.15			hemoglobin_mean	1.37	1	1.17		hemoglobin_mean	1.35	1	1.16
albumin_mean	1.32	1	1.15		albumin_mean	1.28	1	1.13			albumin_mean	1.2	1	1.1		albumin_mean	1.19	1	1.09
bun_mean	2.62	1	1.62		bun_mean	2.47	1	1.57			bun_mean	2.12	1	1.45		bun_mean	2.17	1	1.47
creatinine_mean	2.44	1	1.56		creatinine_mean	2.44	1	1.56			creatinine_mean	2.2	1	1.48		creatinine_mean	2.24	1	1.5
glucose_mean	1.5	1	1.22		glucose_mean	1.41	1	1.19			glucose_mean	1.41	1	1.19		glucose_mean	1.38	1	1.17
inr_mean	1.32	1	1.15		inr_mean	1.25	1	1.12			inr_mean	1.23	1	1.11		inr_mean	1.19	1	1.09
lymphocyte_1d_min	1.48	1	1.22		lymphocyte_1d_min	1.47	1	1.21			lymphocyte_1d_min	1.42	1	1.19		lymphocyte_1d_min	1.41	1	1.19
lactate_mean	2.08	1	1.44		lactate_mean	1.93	1	1.39			lactate_mean	1.45	1	1.2		lactate_mean	1.38	1	1.18
ph_mean	1.64	1	1.28		ph_mean	1.48	1	1.22			ph_mean	1.33	1	1.15		ph_mean	1.31	1	1.14
sofa_score	1.61	1	1.27		sofa_score	1.52	1	1.23			sofa_score	1.43	1	1.19		sofa_score	1.42	1	1.19
apsiii	5.77	1	2.4		apsiii	5.37	1	2.32			apsiii	3.47	1	1.86		apsiii	3.33	1	1.83
lods	5.24	1	2.29		lods	4.8	1	2.19			lods	3.55	1	1.88		lods	3.46	1	1.86
oasis	3.4	1	1.85		oasis	3.09	1	1.76			oasis	2.36	1	1.54		oasis	2.34	1	1.53
sapsii	7.42	1	2.72		sapsii	6.75	1	2.6			sapsii	5.31	1	2.3		sapsii	5.05	1	2.25
charlson_comorbidity_index	4.08	1	2.02		charlson_comorbidity_index	3.53	1	1.88			charlson_comorbidity_index	3.95	1	1.99		charlson_comorbidity_index	3.76	1	1.94
myocardial_infarct	1.31	1	1.15		myocardial_infarct	1.29	1	1.14			myocardial_infarct	1.3	1	1.14		myocardial_infarct	1.27	1	1.13
congestive_heart_failure	1.61	1	1.27		congestive_heart_failure	1.57	1	1.25			congestive_heart_failure	1.55	1	1.25		congestive_heart_failure	1.54	1	1.24
chronic_pulmonary_disease	1.41	1	1.19		chronic_pulmonary_disease	1.38	1	1.17			chronic_pulmonary_disease	1.35	1	1.16		chronic_pulmonary_disease	1.35	1	1.16
liver_disease	1.26	1	1.12		liver_disease	1.2	1	1.09			liver_disease	1.14	1	1.07		liver_disease	1.12	1	1.06
diabetes	1.75	1	1.32		diabetes	1.66	1	1.29			diabetes	1.61	1	1.27		diabetes	1.61	1	1.27
arrhythmia	1.12	1	1.06		arrhythmia	1.11	1	1.05			arrhythmia	1.1	1	1.05		arrhythmia	1.09	1	1.05
aki_stage	1.99	3	1.12		aki_stage	1.87	3	1.11			aki_stage	1.64	3	1.09		aki_stage	1.56	3	1.08
ventilation	1.06	1	1.03		ventilation	1.06	1	1.03			ventilation	1.05	1	1.02		ventilation	1.06	1	1.03
glucocorticoids_7d	7.76	1	2.79		glucocorticoids_7d	5.75	1	2.4			glucocorticoids_7d	5.34	1	2.31		glucocorticoids_7d	5.85	1	2.42
glucocorticoids_3d	7.96	1	2.82		glucocorticoids_3d	5.98	1	2.45			glucocorticoids_3d	5.49	1	2.34		glucocorticoids_3d	6	1	2.45
